# Supplementary material for: Seasonal variations of microbial community structure, assembly processes, and influencing factors in karst river
Source: Front Microbiol. 2023 Mar 23;14:1133938. doi: 10.3389/fmicb.2023.1133938 (PMC10075313; doi:10.3389/fmicb.2023.1133938)
Supplement: Supplementary file 1 [file Table_1.XLSX]

## Sheet: Supplementary Table 1
Supplementary Table 1. The hydrochemical characteristics in karst river. The sampling sites near the WWTP were marked in red font.
Sampling Time	Sites	Temperature	pH	DO	EC	TOC	K+	Na+	Ca2+	Mg2+	NH4+	HCO3-	SO42-	NO3-	NO2-	Cl-
		℃		（mg/l）	（μs/cm）	（mg/l）	（mg/l）
Jan-2017	K1_7J	7.7	7.66	5.42	631	5.58	7.88	8.65	58.87	26.18	10.04	244.7	52	7.09	0	14.21
	K2_7J	8.1	7.57	7.17	746	6.58	9.57	8.79	63.62	27	31.64	278.6	65.49	8.58	0.08	21.48
	K3_7J	8.7	7.29	6.78	746	7.46	11.09	11.93	63.59	27.97	40.53	305.7	62.99	6.86	0.08	25.61
	K4_7J	8.2	7.83	7.51	746	6.85	10.69	10.36	62.68	27.77	45.35	293.3	61.44	8.83	0.03	24.82
	K5_7J	10.5	6.6	9.2	453	6.4	10.1	11.89	60.92	27.68	31.25	289	59.42	15.33	0.02	25.18
	K6_7J	9.7	8.03	9.93	710	5.23	9.96	14.23	70.46	35.78	0	319.8	53.05	20.95	0	31.64
	K7_7J	10.1	8.36	7.67	597	2.8	6.16	10.78	59.51	19.12	0	183.6	38.23	45.82	0	26.2
	K8_7J	10.4	7.88	7.4	726	5.77	9.7	13.02	60.69	26.81	27.55	273.6	54.46	25.05	0.04	24.33
	K9_7J	8.2	8.86	6.64	532	1.27	1.57	0	58.53	23.67	0	226.2	21.7	11.11	0	6.1
	KX_7J	11.7	8.25	7.41	666	4.39	7.33	7.53	59.83	25.65	4.91	251.4	45.39	31.28	0.05	19.07
Aug-2017	K1_7A	22	7.54	8.29	372	3.224	5.14	9.17	31.8	21.76	1.76	155.51	47.06	2.57	0.26	9.56
	K2_7A	21.8	7.01	3.75	508	5.638	11.01	16.81	53.5	17.13	15.54	262.03	46.2	0.74	0.43	17.55
	K3_7A	21.6	7.29	4.15	497	4.92	10.85	16.97	52.24	17.85	11.44	241.63	47.01	6.78	0.88	17.9
	K4_7A	21.8	7.55	4.08	502	4.174	8.65	14.82	57.64	20.21	9.2	252.96	46.98	4.64	1.04	15.65
	K5_7A	20.8	7.32	7.01	490	4.286	8.67	13.95	56.45	19.6	3.6	210.29	47.57	12.81	1.27	14.38
	K6_7A	23.3	8.33	7.87	599	5.366	11.5	25.14	65.78	30.22	0.44	273.5	56.24	12.45	0.01	33.65
	K7_7A	18.6	7.76	6.8	477	2.889	6.55	16.66	60.19	18.75	0.28	220.48	38.56	29.09	0.33	24.08
	K8_7A	23	7.32	6.15	470	3.879	7.51	13.63	52.5	17.47	0.53	194.39	45.37	20	1.43	15.37
	K9_7A	18.5	7.73	7.83	435	1.144	0	2.05	60.2	23.15	0.13	272.57	21.86	9.39	0.01	3.96
	KX_7A	20.1	7.85	7.03	544	2.449	4.1	7.87	57.58	20.05	0.38	227.44	33.85	19.38	0.33	10.06
Aug-2018	K1_8A	25.6	7.44	4.58	486	4.69	8	29.33	49.54	20.99	0.68	203.1	58.66	1.5	1.04	18.89
	K2_8A	23.7	7.31	1.88	580	3.81	5.87	22.5	78.73	24.91	1.31	319.7	43.21	1.14	0.01	15.61
	K3_8A	24.2	7.44	5.43	632	3.9	13.98	54.39	71.85	23.72	0.75	248.5	67.57	30.45	4.93	30.34
	K4_8A	25.5	7.51	6.56	612	3.75	11.25	42.05	76.23	23.54	0.84	251.4	63.49	22.82	6.08	27.31
	K5_8A	22	7.58	6.78	608	4.32	10.91	40.95	73.51	21.99	1.04	262.3	55.44	26.44	3.42	26.2
	K6_8A	26.1	8.2	8.9	555	2.44	5.73	25.89	74.17	28.37	0.02	298.5	41.47	4.95	0.04	19.06
	K7_8A	17.9	7.59	6.09	1314	30.63	48.88	203.4	100.4	23.76	3.91	492.5	55.91	34.66	9.51	162.3
	K8_8A	24.5	7.2	4.57	681	6.68	15.12	60.56	62	22.97	0.91	257.3	53.89	38.36	8.61	39.49
	K9_8A	19.7	7.51	8.27	541	0.99	2.03	8.5	87.36	21.36	0	280.4	26	12.33	0.02	6.56
	KX_8A	18.5	7.65	8.12	571	4.24	9.43	38	82.27	21.9	0	248.8	44.82	37.25	3.57	25.82
Jan-2019	K1_9J	6.6	7.73	3.77	648	4.05	8.46	18.24	61.71	26.16	21.5	291.3	59.49	4.07	0.23	19.63
	K2_9J	6.8	7.08	5.44	672	4.86	10.07	20.26	63.84	26.82	14.69	301.8	59.19	4.98	0.25	22.65
	K3_9J	8	7.07	5.09	689	4.17	9.72	22.45	64.27	27.21	11.13	286.6	61.04	15.26	0.26	25.98
	K4_9J	8.3	7.32	6.27	730	3.81	10	23.38	66.54	28.42	8.49	271.5	61.09	22.74	0.26	24.51
	K5_9J	4	7.65	6.61	662	3.58	9.22	21.65	64.75	27.37	6.76	266.5	59.35	25.68	0.26	23.62
	K6_9J	6.6	8.17	6.7	868	7.43	22	39.1	72.83	38.49	0.48	317.4	74.25	35.43	0.07	53.74
	K7_9J	11.8	7.31	5.88	601	5.95	12.62	23.61	56.71	18.82	3.08	202	33.01	43.32	0.26	32.93
	K8_9J	7.8	7.4	6.75	617	4.2	9.67	22.18	64.64	26.51	6.01	257.1	56.93	28.12	0.26	24.52
	K9_9J	12.5	7.63	5.62	463	1.09	1.63	2.39	59.79	24.63	0.21	264.4	20.14	10.87	0	4.89
	KX_9J	10.2	7.69	6	597	3.3	7.58	16.79	61.74	25.23	2.44	243.7	47.75	30	0.26	19.21

## Sheet: Supplementary Table 2
Supplementary Table 2. The occurrences of antibiotics in karst river. The sampling sites close to the WWTP were denoted in red font. Samples below the detection limits were noted in color grey.
Sampling Time	Sites	Total Concentration	Sulfomamides										Chloramphenicols	Tetracyclines					Macrolides					Lincomycin	Quinolones
			Total Concentration of Sulfomamides	Sulfacetamide	Sulfapyridine	Sulfisoxazole	Sulfachloropyridazine	Sulfadoxine	Sulfadimethoxine	Sulfameter	Sulfadimidin	Sulfamethizole	Chloramphenicols	Total Concentration of Tetracyclines	Tetracycline	Chloroetetracycline	Oxytetracycline	Doxycycline	Total Concentration of Macrolides	Erythromycin	Josamycin	Spiramycin	Roxithromycin	Lincomycin	Total Concentration of Quinolone	Lomefloxacin	Difloxacin	Moxifloxacin	Nalidixic acid	Oxolinic acid	Ciprofloxacin	Fleroxacin	Sparfloxacin	Ofloxacin	Norfloxacin	Enrofloxacin	Danofloxacin	Cinoxacin	Enoxacin	Flumequine	Pipemidic acid
		ng/L	ng/L										ng/L	ng/L					ng/L					ng/L	ng/L
Jan-2017	K1_7J	230.35	0.65	<1.06	0.65	<1.91	<0.38	<0.42	<1.39	<0.54	<1.24	<0.86	<1.42	4	<3.08	<3.72	4	<3.28	43.0333	26.2667	<1.13	<2.99	16.7667	139.567	43.1	<2.63	<2.37	<2.84	<1.72	<3.19	14.2	<3.00	<2.59	14.6	<4.01	<2.71	<3.98	<2.70	11.3333	<0.82	2.96667
	K2_7J	958.183	7.7	<1.06	5.8	<1.91	<0.38	<0.42	<1.39	1	<1.24	0.9	16.8667	113.3	69.9333	4.46667	38.9	<3.28	151.1	82.5	<1.13	3.9	64.7	195.233	473.983	<2.63	1.15	<2.84	2.66667	<3.19	38.1	<3.00	<2.59	266.1	119	<2.71	8.93333	<2.70	31.3	3.4	3.33333
	K3_7J	1028.37	9.23333	<1.06	9.23333	<1.91	<0.38	<0.42	<1.39	<0.54	<1.24	<0.86	14.5667	160.833	101.1	5.16667	54.5667	<3.28	177.967	103.467	<1.13	4.26667	70.2333	213.467	452.3	<2.63	<2.37	<2.84	2.5	<3.19	16.9	<3.00	<2.59	287.667	119.133	<2.71	<3.98	<2.70	26.1	<0.82	<2.57
	K4_7J	740.883	10.7167	<1.06	8.16667	<1.91	<0.38	0.5	<1.39	0.95	<1.24	1.1	13.9667	70.9	40	4.53333	26.3667	<3.28	149.4	75.4	<1.13	4.63333	69.3667	215.633	280.267	<2.63	2.55	<2.84	2.53333	<3.19	12.9	<3.00	<2.59	182.033	54.9	<2.71	<3.98	3.9	15.9333	2.45	3.06667
	K5_7J	713.2	7.23333	<1.06	7.23333	<1.91	<0.38	<0.42	<1.39	<0.54	<1.24	<0.86	12.2667	45.3667	23.5	4.66667	17.2	<3.28	205.133	117.667	<1.13	3.43333	84.0333	220.567	222.633	<2.63	<2.37	<2.84	2.5	<3.19	34.9	<3.00	<2.59	139.7	29.4667	<2.71	<3.98	<2.70	10.2333	2.46667	3.36667
	K6_7J	32.65	0.85	<1.06	0.85	<1.91	<0.38	<0.42	<1.39	<0.54	<1.24	<0.86	<1.42	0	<3.08	<3.72	<3.17	<3.28	5.36667	3.6	<1.13	<2.99	1.76667	12.2667	14.1667	<2.63	<2.37	<2.84	1.8	<3.19	<2.66	<3.00	<2.59	<4.03	<4.01	<2.71	<3.98	<2.70	7.93333	1.83333	2.6
	K7_7J	76.7333	2.16667	<1.06	1.56667	<1.91	0.6	<0.42	<1.39	<0.54	<1.24	<0.86	<1.42	0	<3.08	<3.72	<3.17	<3.28	19.8	9.6	<1.13	<2.99	10.2	15.3333	39.4333	<2.63	<2.37	<2.84	<1.72	<3.19	7.83333	<3.00	<2.59	15.8333	7.5	<2.71	<3.98	<2.70	8.26667	<0.82	<2.57
	K8_7J	512.8	5.5	<1.06	5.5	<1.91	<0.38	<0.42	<1.39	<0.54	<1.24	<0.86	7.93333	30.0333	14.5667	3.8	11.6667	<3.28	127.8	76.6	<1.13	<2.99	51.2	184.433	157.1	<2.63	<2.37	<2.84	<1.72	<3.19	13.6667	<3.00	<2.59	88.7	21	<2.71	<3.98	<2.70	29.4333	1.5	2.8
	K9_7J	12.5	0	<1.06	<0.29	<1.91	<0.38	<0.42	<1.39	<0.54	<1.24	<0.86	<1.42	0	<3.08	<3.72	<3.17	<3.28	1.03333	1.03333	<1.13	<2.99	<0.84	5.26667	6.2	<2.63	<2.37	<2.84	<1.72	<3.19	6.2	<3.00	<2.59	<4.03	<4.01	<2.71	<3.98	<2.70	<3.97	<0.82	<2.57
	KX_7J	420.35	4.36667	<1.06	4.36667	<1.91	<0.38	<0.42	<1.39	<0.54	<1.24	<0.86	6.43333	27.9167	12.6333	4.25	11.0333	<3.28	104.333	64.9333	<1.13	<2.99	39.4	166.467	110.833	<2.63	<2.37	<2.84	<1.72	<3.19	17.9333	<3.00	<2.59	57.2	12.6667	<2.71	<3.98	<2.70	21.6333	1.4	<2.57
Aug-2017	K1_7A	37.5333	0	<1.06	<0.29	<1.91	<0.38	<0.42	<1.39	<0.54	<1.24	<0.86	<1.42	0	<3.08	<3.72	<3.17	<3.28	4.2	2.6	<1.13	<2.99	1.6	33.3333	0	<2.63	<2.37	<2.84	<1.72	<3.19	<2.66	<3.00	<2.59	<4.03	<4.01	<2.71	<3.98	<2.70	<3.97	<0.82	<2.57
	K2_7A	1411.33	12.9	<1.06	11.7667	<1.91	<0.38	<0.42	<1.39	<0.54	<1.24	1.13333	7.43333	96.1333	42	<3.72	54.1333	<3.28	79.2	31.1667	<1.13	<2.99	48.0333	221.533	994.133	<2.63	<2.37	<2.84	12.5667	<3.19	<2.66	<3.00	<2.59	274.933	185.167	<2.71	<3.98	508.6	<3.97	12.8667	<2.57
	K3_7A	1139.43	18.4	<1.06	17.8333	<1.91	<0.38	<0.42	<1.39	0.566667	<1.24	<0.86	33.7667	99	51.9333	<3.72	47.0667	<3.28	86.0667	46.1	<1.13	<2.99	39.9667	227.533	674.667	<2.63	<2.37	<2.84	11.9333	<3.19	<2.66	<3.00	<2.59	308.4	204	<2.71	<3.98	139.333	<3.97	11	<2.57
	K4_7A	407.333	6.46667	<1.06	5.96667	<1.91	0.5	<0.42	<1.39	<0.54	<1.24	<0.86	11.3333	12.0667	6.83333	<3.72	5.23333	<3.28	66.9667	43.1667	<1.13	<2.99	23.8	174.767	135.733	<2.63	<2.37	<2.84	3.66667	<3.19	<2.66	<3.00	<2.59	104.167	26.3667	<2.71	<3.98	<2.70	<3.97	1.53333	<2.57
	K5_7A	353.6	2.56667	<1.06	2.56667	<1.91	<0.38	<0.42	<1.39	<0.54	<1.24	<0.86	7.03333	10.9667	5.76667	<3.72	5.2	<3.28	37.5333	23	<1.13	<2.99	14.5333	180.333	115.167	<2.63	<2.37	<2.84	2.63333	<3.19	<2.66	<3.00	<2.59	79.5667	30.3333	<2.71	<3.98	<2.70	<3.97	2.63333	<2.57
	K6_7A	9.13333	0	<1.06	<0.29	<1.91	<0.38	<0.42	<1.39	<0.54	<1.24	<0.86	<1.42	0	<3.08	<3.72	<3.17	<3.28	1.16667	1.16667	<1.13	<2.99	<0.84	4.86667	3.1	<2.63	<2.37	<2.84	3.1	<3.19	<2.66	<3.00	<2.59	<4.03	<4.01	<2.71	<3.98	<2.70	<3.97	<0.82	<2.57
	K7_7A	99	1.4	<1.06	0.566667	<1.91	<0.38	<0.42	<1.39	0.833333	<1.24	<0.86	3.26667	0	<3.08	<3.72	<3.17	<3.28	5.13333	2.56667	<1.13	<2.99	2.56667	66.0333	23.1667	<2.63	<2.37	<2.84	11.4667	<3.19	<2.66	<3.00	<2.59	<4.03	<4.01	<2.71	<3.98	<2.70	<3.97	11.7	<2.57
	K8_7A	296.633	2.73333	<1.06	2.73333	<1.91	<0.38	<0.42	<1.39	<0.54	<1.24	<0.86	5.76667	0	<3.08	<3.72	<3.17	<3.28	45.6333	30.3333	<1.13	<2.99	15.3	168.233	74.2667	<2.63	<2.37	<2.84	3.33333	<3.19	<2.66	<3.00	<2.59	68.6	<4.01	<2.71	<3.98	<2.70	<3.97	2.33333	<2.57
	K9_7A	10.8333	0	<1.06	<0.29	<1.91	<0.38	<0.42	<1.39	<0.54	<1.24	<0.86	1.7	0	<3.08	<3.72	<3.17	<3.28	0.833333	0.833333	<1.13	<2.99	<0.84	8.3	0	<2.63	<2.37	<2.84	<1.72	<3.19	<2.66	<3.00	<2.59	<4.03	<4.01	<2.71	<3.98	<2.70	<3.97	<0.82	<2.57
	KX_7A	159.6	1.3	<1.06	1.3	<1.91	<0.38	<0.42	<1.39	<0.54	<1.24	<0.86	3	0	<3.08	<3.72	<3.17	<3.28	21.3	13.7	<1.13	<2.99	7.6	97.7333	36.2667	<2.63	<2.37	<2.84	2.6	<3.19	<2.66	<3.00	<2.59	32.0333	<4.01	<2.71	<3.98	<2.70	<3.97	1.63333	<2.57
Aug-2018	K1_8A	108.64	2.17	<1.06	2.17	<1.91	<0.38	<0.42	<1.39	<0.54	<1.24	<0.86	<1.42	0	<3.08	<3.72	<3.17	<3.28	13.17	7.67	<1.13	<2.99	5.5	49.8	43.5	<2.63	<2.37	<2.84	<1.72	<3.19	<2.66	<3.00	<2.59	43.5	<4.01	<2.71	<3.98	<2.70	<3.97	<0.82	<2.57
	K2_8A	95.67	1.87	<1.06	1.37	<1.91	0.5	<0.42	<1.39	<0.54	<1.24	<0.86	<1.42	22.93	8.33	<3.72	14.6	<3.28	6.07	1.7	<1.13	<2.99	4.37	11	53.8	<2.63	<2.37	<2.84	<1.72	<3.19	<2.66	<3.00	<2.59	53.8	<4.01	<2.71	<3.98	<2.70	<3.97	<0.82	<2.57
	K3_8A	421.07	20.05	1.7	17.8	<1.91	0.55	<0.42	<1.39	<0.54	<1.24	<0.86	<1.42	5.4	5.4	<3.72	<3.17	<3.28	55.3	11.9	<1.13	<2.99	43.4	23.5	316.82	<2.63	<2.37	<2.84	3.17	<3.19	<2.66	<3.00	<2.59	302	8.78	<2.71	<3.98	<2.70	<3.97	2.87	<2.57
	K4_8A	286.25	14.1	2.7	10.8	<1.91	0.6	<0.42	<1.39	<0.54	<1.24	<0.86	<1.42	3.43	3.43	<3.72	<3.17	<3.28	35.73	7.63	<1.13	<2.99	28.1	17.5	215.49	<2.63	<2.37	<2.84	<1.72	<3.19	<2.66	<3.00	<2.59	209	4.09	<2.71	<3.98	<2.70	<3.97	2.4	<2.57
	K5_8A	363.67	33.56	7.1	10.3	<1.91	2.37	2.38	7.93	<0.54	3.48	<0.86	<1.42	13.93	6.78	<3.72	7.15	<3.28	51.28	16.1	2.38	<2.99	32.8	64.9	200	4.52	<2.37	<2.84	6.12	<3.19	<2.66	<3.00	<2.59	170	6.13	3.18	<3.98	<2.70	<3.97	6	4.05
	K6_8A	13.14	0	<1.06	<0.29	<1.91	<0.38	<0.42	<1.39	<0.54	<1.24	<0.86	<1.42	0	<3.08	<3.72	<3.17	<3.28	0	<0.68	<1.13	<2.99	<0.84	4.77	8.37	<2.63	<2.37	<2.84	<1.72	<3.19	<2.66	<3.00	<2.59	7.5	<4.01	<2.71	<3.98	<2.70	<3.97	0.87	<2.57
	K7_8A	276.35	18.41	<1.06	2.9	<1.91	3.63	0.45	4.23	1.4	5.8	<0.86	<1.42	15.3	<3.08	<3.72	11.2	4.1	34.9	14.9	1.5	<2.99	18.5	154	53.74	4.6	3.37	<2.84	<1.72	<3.19	<2.66	<3.00	<2.59	29.3	7.28	<2.71	9.19	<2.70	<3.97	<0.82	<2.57
	K8_8A	230.66	8.36	2.53	4.7	<1.91	1.13	<0.42	<1.39	<0.54	<1.24	<0.86	<1.42	0	<3.08	<3.72	<3.17	<3.28	41.1	16.7	<1.13	<2.99	24.4	76.3	104.9	<2.63	<2.37	<2.84	<1.72	<3.19	<2.66	<3.00	<2.59	103	<4.01	<2.71	<3.98	<2.70	<3.97	1.9	<2.57
	K9_8A	14.13	0	<1.06	<0.29	<1.91	<0.38	<0.42	<1.39	<0.54	<1.24	<0.86	<1.42	0	<3.08	<3.72	<3.17	<3.28	0	<0.68	<1.13	<2.99	<0.84	6.8	7.33	<2.63	<2.37	<2.84	<1.72	<3.19	<2.66	<3.00	<2.59	4.6	<4.01	<2.71	<3.98	<2.70	<3.97	<0.82	2.73
	KX_8A	193.27	6.27	<1.06	4.67	<1.91	1	<0.42	<1.39	0.6	<1.24	<0.86	<1.42	0	<3.08	<3.72	<3.17	<3.28	41.5	17.2	<1.13	<2.99	24.3	79.4	66.1	<2.63	<2.37	<2.84	<1.72	<3.19	<2.66	<3.00	<2.59	66.1	<4.01	<2.71	<3.98	<2.70	<3.97	<0.82	<2.57
Jan-2019	K1_9J	383.93	0	<1.06	<0.29	<1.91	<0.38	<0.42	<1.39	<0.54	<1.24	<0.86	8.93	19.23	13.5	<3.72	5.73	<3.28	78	37.7	<1.13	<2.99	40.3	136	141.77	<2.63	<2.37	<2.84	<1.72	<3.19	<2.66	<3.00	<2.59	133	8.77	<2.71	<3.98	<2.70	<3.97	<0.82	<2.57
	K2_9J	1096.74	10.3	<1.06	10.3	<1.91	<0.38	<0.42	<1.39	<0.54	<1.24	<0.86	76.2	177.8	140	<3.72	37.8	<3.28	203.4	109	<1.13	<2.99	94.4	223	406.04	<2.63	<2.37	<2.84	5.57	<3.19	19.2	<3.00	<2.59	240	136	<2.71	<3.98	<2.70	<3.97	5.27	<2.57
	K3_9J	608.3	14.4	<1.06	14.4	<1.91	<0.38	<0.42	<1.39	<0.54	<1.24	<0.86	34.1	78.1	62.5	<3.72	15.6	<3.28	144.6	87.8	<1.13	<2.99	56.8	131	206.1	<2.63	<2.37	<2.84	2.8	<3.19	<2.66	<3.00	<2.59	138	65.3	<2.71	<3.98	<2.70	<3.97	<0.82	<2.57
	K4_9J	734.07	14	<1.06	14	<1.91	<0.38	<0.42	<1.39	<0.54	<1.24	<0.86	36.2	66.6	48.2	<3.72	18.4	<3.28	129.9	44.6	<1.13	<2.99	85.3	130	357.37	<2.63	<2.37	3.6	3.87	<3.19	20.9	<3.00	<2.59	265	64	<2.71	<3.98	<2.70	<3.97	<0.82	<2.57
	K5_9J	476.26	7.93	<1.06	7.93	<1.91	<0.38	<0.42	<1.39	<0.54	<1.24	<0.86	13.4	30.33	22.6	<3.72	7.73	<3.28	95.5	52.9	<1.13	<2.99	42.6	52.4	276.7	<2.63	<2.37	<2.84	<1.72	<3.19	<2.66	<3.00	<2.59	216	60.7	<2.71	<3.98	<2.70	<3.97	<0.82	<2.57
	K6_9J	798.93	0	<1.06	<0.29	<1.91	<0.38	<0.42	<1.39	<0.54	<1.24	<0.86	<1.42	6.33	<3.08	<3.72	6.33	<3.28	0	<0.68	<1.13	<2.99	<0.84	<1.06	792.6	<2.63	<2.37	<2.84	<1.72	<3.19	195	<3.00	<2.59	486	102	<2.71	<3.98	<2.70	<3.97	<0.82	<2.57
	K7_9J	98.2	0	<1.06	<0.29	<1.91	<0.38	<0.42	<1.39	<0.54	<1.24	<0.86	<1.42	0	<3.08	<3.72	<3.17	<3.28	0	<0.68	<1.13	<2.99	<0.84	64.3	33.9	<2.63	<2.37	<2.84	<1.72	<3.19	10.3	<3.00	<2.59	23.6	<4.01	<2.71	<3.98	<2.70	<3.97	<0.82	<2.57
	K8_9J	580.27	11.3	<1.06	11.3	<1.91	<0.38	<0.42	<1.39	<0.54	<1.24	<0.86	22.2	43.9	32.5	<3.72	11.4	<3.28	144.7	81.8	<1.13	<2.99	62.9	128	230.17	<2.63	<2.37	<2.84	2.27	<3.19	<2.66	<3.00	<2.59	187	40.9	<2.71	<3.98	<2.70	<3.97	<0.82	<2.57
	K9_9J	22.33	0	<1.06	<0.29	<1.91	<0.38	<0.42	<1.39	<0.54	<1.24	<0.86	<1.42	0	<3.08	<3.72	<3.17	<3.28	0	<0.68	<1.13	<2.99	<0.84	<1.06	22.33	<2.63	<2.37	<2.84	<1.72	<3.19	3.23	<3.00	<2.59	19.1	<4.01	<2.71	<3.98	<2.70	<3.97	<0.82	<2.57
	KX_9J	352.07	8.5	<1.06	8.5	<1.91	<0.38	<0.42	<1.39	<0.54	<1.24	<0.86	16.3	21.57	15.7	<3.72	5.87	<3.28	60.4	25.2	<1.13	<2.99	35.2	61.1	184.2	<2.63	<2.37	<2.84	<1.72	<3.19	<2.66	<3.00	<2.59	139	45.2	<2.71	<3.98	<2.70	<3.97	<0.82	<2.57

## Sheet: Supplementary Table 3
Supplementary Table 3. The alpha-diversity and sequence information. The sampling sites near the WWTP were marked in red font.
Sampling Time	Sites	Sequence number	α-diversity			overview of bacteria in phylum and genus
			Chao1	Shannon	Coverage	phylum	genus
Jan-2017	K1_7J	248392	418.09	3.17	0.995	26	277
	K2_7J	248779	388.52	3.54	0.9959	27	284
	K3_7J	256737	422.08	3.83	0.9952	30	310
	K4_7J	304333	374.82	1.32	0.9952	22	249
	K5_7J	192745	382.67	4.03	0.9965	27	338
	K6_7J	331273	450.14	3.01	0.9952	30	332
	K7_7J	236203	453	3.65	0.9952	28	360
	K8_7J	241660	469.6	4.27	0.9957	29	370
	K9_7J	229450	398.25	3.09	0.9958	22	306
	KX_7J	266743	398.5	3.78	0.9961	28	332
Aug-2017	K1_7A	40867	186.17	2.49	0.9985	17	162
	K2_7A	39341	282.19	4.07	0.9982	31	245
	K3_7A	36638	277	3.51	0.9977	27	232
	K4_7A	42870	237.65	3.6	0.9979	22	202
	K5_7A	37376	239.15	2.76	0.9978	24	194
	K6_7A	35843	200	3.14	0.9983	18	176
	K7_7A	43439	191.4	2.8	0.9983	17	165
	K8_7A	30057	226.64	2.91	0.9982	20	198
	K9_7A	31880	163.67	3.3	0.9987	14	142
	KX_7A	43137	196.63	3.49	0.9986	16	173
Aug-2018	K1_8A	51685	367.16	3.67	0.9972	30	321
	K2_8A	54641	463.84	3.34	0.9952	37	397
	K3_8A	47984	515.8	3.66	0.9953	32	352
	K4_8A	50916	505.26	4.48	0.9958	39	447
	K5_8A	47816	488.52	4.06	0.9948	39	395
	K6_8A	49081	494.85	3.84	0.9953	36	368
	K7_8A	48820	294	2.08	0.9967	27	164
	K8_8A	48332	420.11	4.09	0.9957	35	354
	K9_8A	48334	356.68	3.77	0.9965	22	281
	KX_8A	51400	546	3.85	0.9939	37	427
Jan-2019	K1_9J	49897	345.29	2.76	0.9962	25	266
	K2_9J	54150	402.95	2.97	0.9952	27	296
	K3_9J	51810	457.78	3.69	0.9948	27	348
	K4_9J	39994	482.74	3.62	0.9944	28	340
	K5_9J	55830	445.92	3.17	0.9947	27	300
	K6_9J	52314	624.02	3.77	0.9936	39	501
	K7_9J	57389	564.13	3.06	0.9941	42	479
	K8_9J	55536	513.25	3.1	0.9938	31	362
	K9_9J	46920	337.53	1.99	0.9956	22	244
	KX_9J	55151	507.78	3.31	0.9935	30	360

## Sheet: Supplementary Table 4
Supplementary Table 4. Carbon, nitrogen, sulfur metabolic modules list of Kyoto Encyclopedia of Genes and Genomes (KEGG) functional profiling.
KEGG Pathway-Level 3	KEGG Module Entry	KEGG Module Name
Carbon fixation pathway in prokaryotes	M00173	Reductive citrate cycle (Arnon-Buchanan cycle)
	M00374	Dicarboxylate-hydroxybutyrate cycle
	M00375	Hydroxypropionate-hydroxybutylate cycle
	M00376	3-Hydroxypropionate bi-cycle
	M00377	Reductive acetyl-CoA pathway (Wood-Ljungdahl pathway)
	M00579	Phosphate acetyltransferase-acetate kinase pathway, acetyl-CoA => acetate
	M00620	Incomplete reductive citrate cycle, acetyl-CoA => oxoglutarate
Carbon fixation pathways in photosynthetic organisms	M00165	Reductive pentose phosphate cycle (Calvin cycle)
	M00166	Reductive pentose phosphate cycle, ribulose-5P => glyceraldehyde-3P
	M00167	Reductive pentose phosphate cycle, glyceraldehyde-3P => ribulose-5P
	M00168	CAM (Crassulacean acid metabolism), dark
	M00169	CAM (Crassulacean acid metabolism), light
	M00170	C4-dicarboxylic acid cycle, phosphoenolpyruvate carboxykinase type
	M00171	C4-dicarboxylic acid cycle, phosphoenolpyruvate carboxykinase type
	M00172	C4-dicarboxylic acid cycle, NAD - malic enzyme type
	M00173	C4-dicarboxylic acid cycle, NADP - malic enzyme type
Nitrogen metabolism	M00175	Nitrogen fixation, nitrogen => ammonia
	M00528	Nitrification, ammonia => nitrite
	M00529	Denitrification, nitrate => nitrogen
	M00530	Dissimilatory nitrate reduction, nitrate => ammonia
	M00531	Assimilatory nitrate reduction, nitrate => ammonia
	M00804	Complete nitrification, comammox, ammonia => nitrite => nitrate
Sulfur metabolism	M00176	Assimilatory sulfate reduction, sulfate => H2S
	M00596	Dissimilatory sulfate reduction, sulfate => H2S
